# Supplementary material for: A Metasurface Plasmonic Analysis Platform Combined with Gold Nanoparticles for Ultrasensitive Quantitative Detection of Small Molecules
Source: Biosensors (Basel). 2023 Jun 27;13(7):681. doi: 10.3390/bios13070681 (PMC10377222; doi:10.3390/bios13070681)
Supplement: Supplementary file 1 [file biosensors-13-00681-s001.zip]

Archive with 1 entries (1 files):
- biosensors-2328862-supplementary.pdf
